# Supplementary material for: Utility of Coronary Computed Tomography Angiography in Patients Undergoing Transcatheter Aortic Valve Implantation: A Meta-Analysis and Meta-Regression Based on Published Data from 7458 Patients
Source: J Clin Med. 2024 Jan 22;13(2):631. doi: 10.3390/jcm13020631 (PMC10816478; doi:10.3390/jcm13020631)
Supplement: Supplementary file 1 [file jcm-13-00631-s001.zip]

Archive with 1 entries (1 files):
- jcm-2823398-supplementary.pdf
